# Supplementary material for: Immunosuppressant Drug Specific Risk of Malignancy After Organ Transplantation: A Population-Based Analysis of Texas Medicare Beneficiaries
Source: Cancers (Basel). 2025 Jun 26;17(13):2161. doi: 10.3390/cancers17132161 (PMC12249258; doi:10.3390/cancers17132161)
Supplement: Supplementary file 1 [file cancers-17-02161-s001.zip]

Archive with 1 entries (1 files):
- cancers-3618602-supplementary.pdf
